# Supplementary material for: Quantifying the Link between Anatomical Connectivity, Gray Matter Volume and Regional Cerebral Blood Flow: An Integrative MRI Study
Source: PLoS One. 2011 Apr 15;6(4):e14801. doi: 10.1371/journal.pone.0014801 (PMC3078126; doi:10.1371/journal.pone.0014801)
Supplement: Table S1 — Results of the regionwise PC analysis (graph theoretical metrics with perfusion, controlling for local GMV), presented for statistically significant (FDR corrected, p<0.05) regions only provided with minima and maxima of correlation magnitudes for Group 1 and Group 2. (0.04 MB XLS) [file pone.0014801.s006.xls]

## Sheet: Blatt 1 - Tabelle 1
Partial Correlation (Spearman´s Rho) with perfusion in		Clustering Coefficient	Efficiency	Vulnerability	Degree	Betweenness
Frontal_Mid_L
	Min. Group 1		-0.520546
	Max. Group 1		-0.380843
	Min. Group 2		-0.312786
	Max. Group 2		-0.218257
Frontal_Mid_R
	Min. Group 1	-0.505105	-0.466893
	Max. Group 1	-0.358412	-0.315775
	Min. Group 2	-0.297316	-0.29971
	Max. Group 2	-0.216179	-0.215395
Frontal_Inf_Tri_L
	Min. Group 1	-0.242062
	Max. Group 1	-0.161115
	Min. Group 2	0.136415
	Max. Group 2	0.227102
Frontal_Inf_Tri_R
	Min. Group 1	-0.25539	-0.241384
	Max. Group 1	-0.167443	-0.152288
	Min. Group 2	0.152993	0.152828
	Max. Group 2	0.252436	0.251555
Frontal_Inf_Orb_L
	Min. Group 1	-0.226293
	Max. Group 1	-0.135812
	Min. Group 2	0.19848
	Max. Group 2	0.293709
Frontal_Inf_Orb_R
	Min. Group 1	-0.265055	-0.213983
	Max. Group 1	-0.181029	-0.131519
	Min. Group 2	0.213852	0.188396
	Max. Group 2	0.311127	0.305616
Rolandic_Oper_L
	Min. Group 1	-0.270621	-0.216102
	Max. Group 1	-0.183552	-0.134702
	Min. Group 2	0.15814	0.142284
	Max. Group 2	0.269706	0.267008
Rolandic_Oper_R
	Min. Group 1	-0.274622	-0.21934
	Max. Group 1	-0.203117	-0.157687
	Min. Group 2	0.142844	0.131112
	Max. Group 2	0.256671	0.242175
Supp_Motor_Area_L
	Min. Group 1	-0.287607	-0.232136
	Max. Group 1	-0.215481	-0.169794
	Min. Group 2	0.126649	0.115919
	Max. Group 2	0.229765	0.21473
Supp_Motor_Area_R
	Min. Group 1	-0.300845	-0.246115
	Max. Group 1	-0.228468	-0.182465
	Min. Group 2	0.102683	0.0939419
	Max. Group 2	0.194218	0.184245
Olfactory_L
	Min. Group 1	-0.205981
	Max. Group 1	-0.140743
	Min. Group 2	0.120997
	Max. Group 2	0.208896
Frontal_Sup_Medial_L
	Min. Group 1	-0.170486
	Max. Group 1	-0.0874159
	Min. Group 2	0.0966269
	Max. Group 2	0.182111
Frontal_Sup_Medial_R
	Min. Group 1	-0.169872
	Max. Group 1	-0.0811872
	Min. Group 2	0.0945118
	Max. Group 2	0.185848
Frontal_Mid_Orb_R
	Min. Group 1	-0.168941
	Max. Group 1	-0.075966
	Min. Group 2	0.103482
	Max. Group 2	0.187845
Rectus_L
	Min. Group 1	-0.184687
	Max. Group 1	-0.099771
	Min. Group 2	0.0659822
	Max. Group 2	0.155895
Insula_R
	Min. Group 1			-0.22576
	Max. Group 1			-0.0980932
	Min. Group 2			-0.141201
	Max. Group 2			-0.0436
Cingulum_Post_L
	Min. Group 1	-0.18642	-0.149686
	Max. Group 1	-0.127737	-0.105285
	Min. Group 2	-0.135751	-0.135034
	Max. Group 2	-0.0965756	-0.103447
Cingulum_Post_R
	Min. Group 1	-0.196358	-0.159658
	Max. Group 1	-0.129082	-0.103098
	Min. Group 2	-0.14522	-0.14184
	Max. Group 2	-0.0869822	-0.0979979
Hippocampus_L
	Min. Group 1	-0.178355	-0.14385
	Max. Group 1	-0.113302	-0.0888844
	Min. Group 2	-0.187727	-0.184791
	Max. Group 2	-0.124074	-0.136802
Hippocampus_R
	Min. Group 1	-0.168184	-0.13371
	Max. Group 1	-0.107732	-0.080801
	Min. Group 2	-0.207338	-0.20428
	Max. Group 2	-0.139297	-0.15071
ParaHippocampal_L
	Min. Group 1	-0.135232
	Max. Group 1	-0.0900678
	Min. Group 2	-0.191086
	Max. Group 2	-0.0977175
ParaHippocampal_R
	Min. Group 1	-0.139024
	Max. Group 1	-0.0990369
	Min. Group 2	-0.178045
	Max. Group 2	-0.0881243
Calcarine_R
	Min. Group 1			0.0730933
	Max. Group 1			0.137534
	Min. Group 2			0.153442
	Max. Group 2			0.202933
Cuneus_L
	Min. Group 1			0.0883175
	Max. Group 1			0.151206
	Min. Group 2			0.166561
	Max. Group 2			0.211067
Cuneus_R
	Min. Group 1			0.104411
	Max. Group 1			0.162192
	Min. Group 2			0.177772
	Max. Group 2			0.212527
Lingual_L
	Min. Group 1			0.107382
	Max. Group 1			0.167134
	Min. Group 2			0.196365
	Max. Group 2			0.232746
Lingual_R
	Min. Group 1			0.105767
	Max. Group 1			0.167073
	Min. Group 2			0.212329
	Max. Group 2			0.245412
Occipital_Sup_L
	Min. Group 1			0.126412
	Max. Group 1			0.181911
	Min. Group 2			0.216966
	Max. Group 2			0.249783
Occipital_Sup_R
	Min. Group 1			0.143015
	Max. Group 1			0.198144
	Min. Group 2			0.213916
	Max. Group 2			0.247367
Occipital_Mid_L
	Min. Group 1			0.15514		0.0950939
	Max. Group 1			0.205319		0.183105
	Min. Group 2			0.19626		0.12513
	Max. Group 2			0.225794		0.162575
Occipital_Mid_R
	Min. Group 1			0.158135		0.0921938
	Max. Group 1			0.20872		0.182759
	Min. Group 2			0.183077		0.123143
	Max. Group 2			0.218073		0.162727
Occipital_Inf_L
	Min. Group 1			0.152903
	Max. Group 1			0.200089
	Min. Group 2			0.180819
	Max. Group 2			0.218159
Occipital_Inf_R
	Min. Group 1			0.148645
	Max. Group 1			0.198323
	Min. Group 2			0.182559
	Max. Group 2			0.215342
Fusiform_L
	Min. Group 1			0.141836
	Max. Group 1			0.189799
	Min. Group 2			0.183064
	Max. Group 2			0.215573
Fusiform_R
	Min. Group 1			0.133724
	Max. Group 1			0.181324
	Min. Group 2			0.179855
	Max. Group 2			0.211773
Postcentral_L
	Min. Group 1			0.136655
	Max. Group 1			0.18912
	Min. Group 2			0.182531
	Max. Group 2			0.212614
Postcentral_R
	Min. Group 1			0.139468
	Max. Group 1			0.192906
	Min. Group 2			0.178769
	Max. Group 2			0.206809
Parietal_Sup_L
	Min. Group 1			0.139668
	Max. Group 1			0.191885
	Min. Group 2			0.174689
	Max. Group 2			0.200517
Parietal_Sup_R
	Min. Group 1			0.144323
	Max. Group 1			0.193196
	Min. Group 2			0.169396
	Max. Group 2			0.202266
Parietal_Inf_L
	Min. Group 1			0.139495
	Max. Group 1			0.188055
	Min. Group 2			0.160809
	Max. Group 2			0.192315
Parietal_Inf_R
	Min. Group 1			0.113316
	Max. Group 1			0.162445
	Min. Group 2			0.139474
	Max. Group 2			0.167464
SupraMarginal_L
	Min. Group 1			0.104786
	Max. Group 1			0.155706
	Min. Group 2			0.125028
	Max. Group 2			0.15237
SupraMarginal_R
	Min. Group 1			0.0984258
	Max. Group 1			0.15097
	Min. Group 2			0.112816
	Max. Group 2			0.140148
Angular_L
	Min. Group 1			0.0795532
	Max. Group 1			0.131472
	Min. Group 2			0.0931177
	Max. Group 2			0.120341
Angular_R
	Min. Group 1			0.0772459
	Max. Group 1			0.127426
	Min. Group 2			0.085286
	Max. Group 2			0.112309
Precuneus_L
	Min. Group 1			0.0924448
	Max. Group 1			0.14092
	Min. Group 2			0.0994355
	Max. Group 2			0.125796
Precuneus_R
	Min. Group 1			0.104712
	Max. Group 1			0.152543
	Min. Group 2			0.114613
	Max. Group 2			0.140719
Paracentral_Lobule_L
	Min. Group 1			0.103261
	Max. Group 1			0.1514
	Min. Group 2			0.111101
	Max. Group 2			0.138885
Paracentral_Lobule_R
	Min. Group 1			0.0968345
	Max. Group 1			0.147338
	Min. Group 2			0.103698
	Max. Group 2			0.138046
Caudate_L
	Min. Group 1			0.0816023
	Max. Group 1			0.135962
	Min. Group 2			0.0922497
	Max. Group 2			0.134055
Caudate_R
	Min. Group 1			0.0668405
	Max. Group 1			0.122204
	Min. Group 2			0.081804
	Max. Group 2			0.127701
Putamen_L
	Min. Group 1			0.0561539
	Max. Group 1			0.113288
	Min. Group 2			0.0787577
	Max. Group 2			0.12385
Pallidum_L
	Min. Group 1			0.0524073
	Max. Group 1			0.107779
	Min. Group 2			0.0764326
	Max. Group 2			0.122213
Pallidum_R
	Min. Group 1			0.0566882
	Max. Group 1			0.112658
	Min. Group 2			0.0811426
	Max. Group 2			0.130547
Thalamus_L
	Min. Group 1			0.0520622
	Max. Group 1			0.110129
	Min. Group 2			0.093706
	Max. Group 2			0.136759
Thalamus_R
	Min. Group 1			0.0628369
	Max. Group 1			0.114251
	Min. Group 2			0.112111
	Max. Group 2			0.151836
Heschl_L
	Min. Group 1			0.0515817
	Max. Group 1			0.100667
	Min. Group 2			0.0893162
	Max. Group 2			0.124633
Temporal_Pole_Mid_R
	Min. Group 1			0.0607116
	Max. Group 1			0.110211
	Min. Group 2			0.060301
	Max. Group 2			0.0816441
Temporal_Inf_L
	Min. Group 1			0.057948
	Max. Group 1			0.109692
	Min. Group 2			0.0572316
	Max. Group 2			0.0784352
Temporal_Inf_R
	Min. Group 1			0.0626196
	Max. Group 1			0.114456
	Min. Group 2			0.0561201
	Max. Group 2			0.0794343
